# Supplementary material for: Sex-Specific ADHD-like Behaviour, Altered Metabolic Functions, and Altered EEG Activity in Sialyltransferase ST3GAL5-Deficient Mice
Source: Biomolecules. 2021 Nov 24;11(12):1759. doi: 10.3390/biom11121759 (PMC8698374; doi:10.3390/biom11121759)
Supplement: Supplementary file 1 [file biomolecules-11-01759-s001.zip]

Archive with 1 entries (1 files):
- biomolecules-1415288-supplementary.pdf
